# Supplementary material for: The W101C KCNJ5 Mutation Induces Slower Pacing by Constitutively Active GIRK Channels in hiPSC-Derived Cardiomyocytes
Source: Int J Mol Sci. 2023 Oct 18;24(20):15290. doi: 10.3390/ijms242015290 (PMC10607318; doi:10.3390/ijms242015290)
Supplement: Supplementary file 1 [file ijms-24-15290-s001.zip]

Archive with 1 entries (1 files):
- ijms-2645012-supplementary.pdf
